# Supplementary material for: Pesticide Residue Trends in Fruits and Vegetables from Farm to Fork in Kampala Metropolitan Area, Uganda—A Mixed Methods Study
Source: Int J Environ Res Public Health. 2022 Jan 26;19(3):1350. doi: 10.3390/ijerph19031350 (PMC8835516; doi:10.3390/ijerph19031350)
Supplement: Supplementary file 1 [file ijerph-19-01350-s001.zip]

Archive with 1 entries (1 files):
- ijerph-1498057-supplementary (1).pdf
